# Supplementary material for: Agrobacterium expressing a type III secretion system delivers Pseudomonas effectors into plant cells to enhance transformation
Source: Nat Commun. 2022 May 11;13:2581. doi: 10.1038/s41467-022-30180-3 (PMC9095702; doi:10.1038/s41467-022-30180-3)
Supplement: Supplementary file 4 — Supplementary Data 1 [file 41467_2022_30180_MOESM4_ESM.xlsx]

## Sheet: Sheet1
Supplementary Data 1. Plasmids and bacterial strains used in this study
Plasmids	Relevant characteristics	Source or Reference
pBBR1MCS5	Broad-host-range vector; lac promoter; Gmr	Kovach et al. 1995, Gene 166, 175-176.
pLN18	25 kb P. syringae pv. syringae 61 hrc/hrp cluster with shcA and hopPsyA replaced by an nptII cassette (Tcr, Kmr)	Jamir et al. 2004, Plant J 37: 554-565.
pRK2013	ColE1 replicon, TraRK+ Mob+ , helper plasmid; Kmr	Figurski and Helinski 1979, Proc. Natl. Acad. Sci. U. S. A. 76: 1648-1652.
pCAMBIA1301	Binary vector harboring GUSA gene and hygromycin resistance gene	CAMBIA, Canberra, Australia
pANIC6B	Binary vector harboring GUSPlus gene and hygromycin resistance gene	Mann et al. 2012, Plant Biotechnology J 10: 226-236.
pBBR1MCS5-AvrPto-PhiLOV	pBBR1MCS5 expressing AvrPto-PhiLOV	This study
pBBR1MCS5-AvrPto-GFP11	pBBR1MCS5 expressing AvrPto-GFP11	Dr. Gitta Coaker
pBBR1MCS5-AvrPto	pBBR1MCS5 expressing AvrPto	This study
pBBR1MCS5-AvrB-GFP11	pBBR1MCS5 expressing AvrB-GFP11	Dr. Gitta Coaker
pBBR1MCS5-AvrPtoB-GFP11	pBBR1MCS5 expressing AvrPtoB-GFP11	Dr. Gitta Coaker
GFP1-10	GFP1-10 in binary vector pGWB514; Spectinomycin selection	Dr. Gitta Coaker
pBBR1MCS5-AvrPtoB	pBBR1MCS5 expressing AvrPtoB	This study
pBBR1MCS5-HopAO1	pBBR1MCS5 expressing HopAO1	This study
pBBR1MCS5-AvrRpm1N-HTA1	pBBR1MCS5 expressing HTA1 driven by AvrRpm1N (promoter + type III signal)	This study
pBBR1MCS5-AvrRpm1N-tHTA1	pBBR1MCS5 expressing tHTA1 driven by AvrRpm1N	This study
pBBR1MCS5-AvrRps4N-HTA1	pBBR1MCS5 expressing HTA1 driven by AvrRps4N (promoter + type III signal)	This study
pBBR1MCS5-AvrRps4N-tHTA1	pBBR1MCS5 expressing tHTA1 driven by AvrRps4N	This study
pCAS1	Binary vector contains a nos-bar gene that gives phosphinothricin (PPT) resistant calli	Nam et al. 1999
pBBR1MCS5-HopAI1	pBBR1MCS5 expressing HopAI1 driven by AvrRps4N	This study
E. coli
DH5α	F– φ80lacZΔM15 Δ(lacZYA-argF)U169 recA1 endA1 hsdR17(rK–, mK+) phoA supE44 λ– thi-1 gyrA96 relA1
HB101	F–Δ(gpt-proA)62leuB6glnV44 ara-14 galK2 lacY1 Δ(mcrC-mrr) rpsL20 (StrR) xyl-5 mtl-1 recA13 thi-1
A. tumefaciens
Secretion assays and confocal microscopy
GV2260	Nontumorigenic strain	Deblaere et al. 1985, Nucleic Acids Res 13:4777–4788.
GV2260 (pLN18)	GV2260 carrying pLN18	This study
GV2260 (AvrPto-PhiLOV)	GV2260 carrying pBBR1MCS5-AvrPto-PhiLOV	This study
GV2260 (AvrPto-PhiLOV, pLN18)	GV2260 carrying pBBR1MCS5-AvrPto-PhiLOV and pLN18	This study
Confocal microscopy
GV2260 (GFP1-10)	GV2260 carrying GFP1-10	This study
GV2260 (AvrPto-GFP11)	GV2260 carrying pBBR1MCS5-AvrPto-GFP11	This study
GV2260 (AvrPto-GFP11, pLN18)	GV2260 carrying pBBR1MCS5-AvrPto-GFP11 and pLN18	This study
GV2260 (AvrB-GFP11, pLN18)	GV2260 carrying pBBR1MCS5-AvrB-GFP11 and pLN18	This study
GV2260 (AvrPtoB-GFP11, pLN18)	GV2260 carrying pBBR1MCS5-AvrPtoB-GFP11 and pLN18	This study
Arabidopsis transient transformation assays, floral dip stable transformation assays and alfalfa transformation assays
EHA105	Nontumorigenic strain	Hood et al. 1993, Transgenic Research 2: 208-218.
EHA105 (pCAMBIA1301, vector, pLN18)	EHA105 carrying pCAMBIA1301, pBBR1MCS5 and pLN18	This study
EHA105 (pCAMBIA1301, AvrPto)	EHA105 carrying pCAMBIA1301 and pBBR1MCS5-AvrPto	This study
EHA105 (pCAMBIA1301, AvrPto, pLN18)	EHA105 carrying pCAMBIA1301, pBBR1MCS5-AvrPto and pLN18	This study
EHA105 (pCAMBIA1301, HTA1)	EHA105 carrying pCAMBIA1301 and pBBR1MCS5-AvrRps4N-HTA1	This study
EHA105 (pCAMBIA1301, HTA1, pLN18)	EHA105 carrying pCAMBIA1301, pBBR1MCS5-AvrRps4N-HTA1 and pLN18	This study
Arabidopsis root callus assays
EHA105 (pCAS1)	EHA105 carrying pCAS1	This study
EHA105 (pCAS1, vector, pLN18)	EHA105 carrying pCAS1, pBBR1MCS5 and pLN18	This study
EHA105 (pCAS1, AvrPto)	EHA105 carrying pCAS1 and pBBR1MCS5-AvrPto	This study
EHA105 (pCAS1, AvrPto, pLN18)	EHA105 carrying pCAS1, pBBR1MCS5-AvrPto and pLN18	This study
N. benthamiana transient transformation assays
GV2260 (pCAMBIA1301)	GV2260 carrying pCAMBIA1301	This study
GV2260 (pCAMBIA1301, vector, pLN18)	GV2260 carrying pCAMBIA1301, pBBR1MCS5 and pLN18	This study
GV2260 (pCAMBIA1301, AvrPto)	GV2260 carrying pCAMBIA1301 and pBBR1MCS5-AvrPto	This study
GV2260 (pCAMBIA1301, AvrPto, pLN18)	GV2260 carrying pCAMBIA1301, pBBR1MCS5-AvrPto and pLN18	This study
Arabidopsis root tumor assays, expression of plant defense genes and bacterial virulence genes
A208	Tumorigenic strain	Sciaky et al. 1978, Plasmid 1: 238-253.
A208 (vector, pLN18)	A208 carrying pBBR1MCS5 and pLN18	This study
A208 (AvrPto)	A208 carrying pBBR1MCS5-AvrPto	This study
A208 (AvrPto, pLN18)	A208 carrying pBBR1MCS5-AvrPto and pLN18	This study
Arabidopsis root tumor assays
A208 (AvrPtoB)	A208 carrying pBBR1MCS5-AvrPtoB	This study
A208 (AvrPtoB, pLN18)	A208 carrying pBBR1MCS5-AvrPtoB and pLN18	This study
A208 (HopAO1)	A208 carrying pBBR1MCS5-HopAO1	This study
A208 (HopAO1, pLN18)	A208 carrying pBBR1MCS5-HopAO1 and pLN18	This study
A208 (HTA1)	A208 carrying pBBR1MCS5-AvrRpm1N-HTA1	This study
A208 (HTA1, pLN18)	A208 carrying pBBR1MCS5-AvrRpm1N-HTA1 and pLN18	This study
A208 (tHTA1)	A208 carrying pBBR1MCS5-AvrRpm1N-tHTA1	This study
A208 (tHTA1, pLN18)	A208 carrying pBBR1MCS5-AvrRpm1N-tHTA1 and pLN18	This study
A208 (HopAI1)	A208 carrying pBBR1MCS5-HopAI1	This study
A208 (HopAI1, pLN18)	A208 carrying pBBR1MCS5-HopAI1 and pLN18	This study
N. benthamiana leaf disc assays
A348	Tumorigenic strain	Knauf and Nester 1982, Plasmid 8: 45-54.
A348 (vector, pLN18)	A348 carrying pBBR1MCS5 and pLN18	This study
A348 (AvrPto)	A348 carrying pBBR1MCS5-AvrPto	This study
A348 (AvrPto, pLN18)	A348 carrying pBBR1MCS5-AvrPto and pLN18	This study
A348 (AvrPtoB)	A348 carrying pBBR1MCS5-AvrPtoB	This study
A348 (AvrPtoB, pLN18)	A348 carrying pBBR1MCS5-AvrPtoB and pLN18	This study
A348 (HopAO1)	A348 carrying pBBR1MCS5-HopAO1	This study
A348 (HopAO1, pLN18)	A348 carrying pBBR1MCS5-HopAO1 and pLN18	This study
A348 (HTA1)	A348 carrying pBBR1MCS5-AvrRps4N-HTA1	This study
A348 (HTA1, pLN18)	A348 carrying pBBR1MCS5-AvrRps4N-HTA1 and pLN18	This study
A348 (tHTA1)	A348 carrying pBBR1MCS5-AvrRps4N-tHTA1	This study
A348 (tHTA1, pLN18)	A348 carrying pBBR1MCS5-AvrRps4N-tHTA1 and pLN18	This study
Wheat and switchgrass transformation assays
AGL1	Nontumorigenic strain	Lazo et al. 1991, Nat Biotechnol 9: 963–967.
AGL1 (pANIC6B)	AGL1 carrying pANIC6B	This study
AGL1 (pANIC6B, vector, pLN18)	AGL1 carrying pANIC6B, pBBR1MCS5 and pLN18	This study
AGL1 (pANIC6B, AvrPto)	AGL1 carrying pANIC6B, pBBR1MCS5-AvrPto	This study
AGL1 (pANIC6B, AvrPto, pLN18)	AGL1 carrying pANIC6B, pBBR1MCS5-AvrPto and pLN18	This study
AGL1 (pANIC6B, AvrPtoB)	AGL1 carrying pANIC6B, pBBR1MCS5-AvrPtoB	This study
AGL1 (pANIC6B, AvrPtoB, pLN18)	AGL1 carrying pANIC6B, pBBR1MCS5-AvrPtoB and pLN18	This study
AGL1 (pANIC6B, HopAO1)	AGL1 carrying pANIC6B, pBBR1MCS5-HopAO1	This study
AGL1 (pANIC6B, HopAO1, pLN18)	AGL1 carrying pANIC6B, pBBR1MCS5-HopAO1 and pLN18	This study
AGL1 (pANIC6B, HTA1)	AGL1 carrying pANIC6B, pBBR1MCS5-AvrRps4N-HTA1	This study
AGL1 (pANIC6B, HTA1, pLN18)	AGL1 carrying pANIC6B, pBBR1MCS5-AvrRps4N-HTA1 and pLN18	This study
AGL1 (pANIC6B, HopAI1)	AGL1 carrying pANIC6B, pBBR1MCS5-HopAI1	This study
AGL1 (pANIC6B, HopAI1, pLN18)	AGL1 carrying pANIC6B, pBBR1MCS5-HopAI1 and pLN18	This study
