# Supplementary material for: Agrobacterium expressing a type III secretion system delivers Pseudomonas effectors into plant cells to enhance transformation
Source: Nat Commun. 2022 May 11;13:2581. doi: 10.1038/s41467-022-30180-3 (PMC9095702; doi:10.1038/s41467-022-30180-3)
Supplement: Supplementary file 5 — Supplementary Data 2 [file 41467_2022_30180_MOESM5_ESM.xlsx]

## Sheet: Sheet1
Supplementary Data 2. Primers used in this study
Primer name	Sequence (5' -> 3')	Remarks
Hph F	AATCACGCCATGTAGTGTATTGAC	PCR to check the presence of hygromycin B phosphotransferase of pANIC6B in transgenic wheat plants
Hph R	AGATCGTTATGTTTATCGGCACTT
GUSPlus F	GAACTGGTGAACGACGGACT	PCR to check the presence of GUSPlus gene of pANIC6B in transgenic wheat plants
GUSPlus R	GATCCGCAAGACGCATCAAC
recA F	TGGATTTGCAGAGCCTTCTGAT	qRT-PCR for recA (housekeeping gene)
recA R	ATCGATGACAAGAACGTCCACA
VirA F	AACGGAGAAATTGTGGCATTGATT	qRT-PCR for virA
VirA R	AAAGGTCTGCACATGTCTTAAAGC
VirB2 F	CATATGCACGTTTATCCTTGGTCC	qRT-PCR for virB2
VirB2 R	GCTGGCTCCAAACATAATGACAAT
VirD2 F	CCATATTATTGTAAGCTTCCCCGC	qRT-PCR for virD2
VirD2 R	GTGGAAGGCCGTAAGATAGTTGTA
VirE2 F	AGCCAAGAGAACAGAGTAAACAGT	qRT-PCR for virE2
VirE2 R	CTGTTTGATAGAAGATGTCGGTGC
UBQ10 F	GAAAGCTCCGACACCATTGAC	qRT-PCR for AT4G05320 (UBQ10) (housekeeping gene)
UBQ10 R	CAAGCTGCTTTCCAGCGAAG
FRK1 F	ATGCAGCGCAAGGACTAGAG	qRT-PCR for AT2G19190 (FRK1)
FRK1 R	TCGCTTGGAGCTTCTCGTTT
NHL10 F	CACACTTCCCCGGACAACAT	qRT-PCR for AT2G35980 (NHL10)
NHL10 R	CGCTTTCCCTCGTAGTAGGC
