# Supplementary material for: Agrobacterium expressing a type III secretion system delivers Pseudomonas effectors into plant cells to enhance transformation
Source: Nat Commun. 2022 May 11;13:2581. doi: 10.1038/s41467-022-30180-3 (PMC9095702; doi:10.1038/s41467-022-30180-3)
Supplement: Supplementary file 7 — Source Data [file 41467_2022_30180_MOESM7_ESM.xlsx]

## Sheet: Fig 1b
														boxes indicate parts used in Fig 1b

## Sheet: Fig 2b
	EHA105 (pCAMBIA1301)	EHA105 (pCAMBIA1301, vector, pLN18)	EHA105 (pCAMBIA1301, AvrPto)	EHA105 (pCAMBIA1301, AvrPto, pLN18)
Replicate 1	41572	42148	40432	103003
Replicate 2	42394	37416	41656	104837
Replicate 3	42199	42336	41767	104783
Average	42055	40633.3	41285	104208
%	100	96.6197	98.1693	247.79

## Sheet: Fig 2d
	A208	A208 (vector, pLN18)	A208 (AvrPto)	A208 (AvrPto, pLN18)
Replicate 1	30.05	41.83	35.8	53.3
Replicate 2	45.45	37.48	37.8	55.7
Replicate 3	37	39.64	36.2	54
Average	37.5	39.65	36.6	54.3333
%	100	105.733	97.6	144.889

## Sheet: Fig 2e
	EHA105 (pCAS1)	EHA105 (pCAS1, vector, pLN18)	EHA105 (pCAS1, AvrPto)	EHA105 (pCAS1, AvrPto, pLN18)
Replicate 1	10	12.9	7.1	44.5
Replicate 2	16.3	25	18	44.3
Average	13.15	18.95	12.55	44.4
%	100	144.106	95.4373	337.643

## Sheet: Fig 3b
	GV2260 (pCAMBIA1301)	GV2260 (pCAMBIA1301, vector, pLN18)	GV2260 (pCAMBIA1301, AvrPto)	GV2260 (pCAMBIA1301, AvrPto, pLN18)
Replicate 1	264845	275870	275028	494007
Replicate 2	265271	276890	276108	490243
Replicate 3	264904	276012	275178	491975
Average	265007	276257	275438	492075
%	100	104.245	103.936	185.684

## Sheet: Fig 3d
	A348	A348 (vector, pLN18)	A348 (AvrPto)	A348 (AvrPto, pLN18)
Replicate 1	4.9936	5.1374	5.797	7.0523
Replicate 2	5.1344	5.0052	4.9281	6.5619
Replicate 3	5.019	5.0263	5.39255	6.6001
Average	5.049	5.0563	5.37255	6.7381
%	100	100.145	106.408	133.454

## Sheet: Fig 4a
	A208	A208 (vector, pLN18)	A208 (AvrPtoB)	A208 (AvrPtoB, pLN18)	A208 (HopAO1)	A208 (HopAO1, pLN18)
Replicate 1	57.98	45.37	58.025	85.39	41.2	77.055
Replicate 2	50.59	55.99	48.535	78.45	51.53	90.405
Replicate 3	54.965	49.18	51.78	83.42	44.895	80.58
Average	54.5117	50.18	52.78	82.42	45.875	82.68
%	100	92.0537	96.8233	151.197	84.1563	151.674

## Sheet: Fig 4b
	A348	A348 (vector, pLN18)	A348 (AvrPtoB)	A348 (AvrPtoB, pLN18)	A348 (HopAO1)	A348 (HopAO1, pLN18)
Replicate 1	1.5655	1.275	1.4958	1.8932	1.4837	2.4
Replicate 2	1.319	1.2883	1.152	2.2175	1.1749	2.9574
Replicate 3	1.39725	1.28165	1.1529	2.07185	1.1838	2.7162
Average	1.42725	1.28165	1.2669	2.06085	1.2808	2.6912
%	100	89.7986	88.7651	144.393	89.739	188.558

## Sheet: Fig 5a and 7d
	Number of Immature Embryos used	Number of transgenic plants	% of transgenic plants	Average	% of control
AGL-1 (pANIC6B)	40	7	17.5	15.7675	100
AGL-1 (pANIC6B)	57	8	14.0351
AGL1 (pANIC6B, vector, pLN18)	52	7	13.4615	17.5416	111.251
AGL1 (pANIC6B, vector, pLN18)	37	8	21.6216
AGL1 (pANIC6B, AvrPto)	40	5	12.5	13.2267	83.8859
AGL1 (pANIC6B, AvrPto)	43	6	13.9535
AGL1 (pANIC6B, AvrPto, pLN18)	72	36	50	63.1818	400.708
AGL1 (pANIC6B, AvrPto, pLN18)	55	42	76.3636
AGL1 (pANIC6B, AvrPtoB)	90	7	7.77778	13.0994	83.0784
AGL1 (pANIC6B, AvrPtoB)	76	14	18.4211
AGL1 (pANIC6B, AvrPtoB, pLN18)	40	17	42.5	43.811	277.855
AGL1 (pANIC6B, AvrPtoB, pLN18)	82	37	45.122
AGL1 (pANIC6B, HopAO1)	28	3	10.7143	13.3117	84.4246
AGL1 (pANIC6B, HopAO1)	44	7	15.9091
AGL1 (pANIC6B, HopAO1, pLN18)	52	22	42.3077	52.4038	332.353
AGL1 (pANIC6B, HopAO1, pLN18)	40	25	62.5
AGL-1 (pANIC6B)	31	4	12.9032	10.7069	100.065
AGL-1 (pANIC6B)	47	4	8.51064
AGL1 (pANIC6B, vector, pLN18)	33	6	18.1818	15.8217	147.866
AGL1 (pANIC6B, vector, pLN18)	52	7	13.4615
AGL1 (pANIC6B, HTA1)	32	4	12.5	12.9167	120.717
AGL1 (pANIC6B, HTA1)	30	4	13.3333
AGL1 (pANIC6B, HTA1, pLN18)	34	9	26.4706	29.3643	274.433
AGL1 (pANIC6B, HTA1, pLN18)	31	10	32.2581

## Sheet: Fig 5b and 7e
	Number of transgenic shoots	Number of leaflets used as explants	% of transgenic shoots	Average	% of control
EHA105 (pCAMBIA1301)	22	8	275
EHA105 (pCAMBIA1301)	24	8	300
EHA105 (pCAMBIA1301)	40	8	500	358.333	100.093
EHA105 (pCAMBIA1301, vector, pLN18)	38	8	475
EHA105 (pCAMBIA1301, vector, pLN18)	42	8	525
EHA105 (pCAMBIA1301, vector, pLN18)	46	8	575	525	146.648
EHA105 (pCAMBIA1301, AvrPto)	30	8	375
EHA105 (pCAMBIA1301, AvrPto)	25	8	312.5
EHA105 (pCAMBIA1301, AvrPto)	22	8	275	320.833	89.6182
EHA105 (pCAMBIA1301, AvrPto, pLN18)	64	8	800
EHA105 (pCAMBIA1301, AvrPto, pLN18)	82	8	1025
EHA105 (pCAMBIA1301, AvrPto, pLN18)	76	8	950	925	258.38
EHA105 (pCAMBIA1301, HTA1)	38	8	475
EHA105 (pCAMBIA1301, HTA1)	50	8	625
EHA105 (pCAMBIA1301, HTA1)	25	8	312.5	470.833	131.518
EHA105 (pCAMBIA1301, HTA1, pLN18)	130	8	1625
EHA105 (pCAMBIA1301, HTA1, pLN18)	120	8	1500
EHA105 (pCAMBIA1301, HTA1, pLN18)	120	8	1500	1541.67	430.633

[truncated: 9 more sheets: Fig 5c and 7f, Fig 6, Fig 7b, Fig 7c, Supple. Fig. 3, Supple. Fig. 5a, Supple. Fig. 5b, Supple. Fig. 6g, Supple. Fig. 8]
